# Supplementary material for: Genetic Interaction between Mfrp and Adipor1 Mutations Affect Retinal Disease Phenotypes
Source: Int J Mol Sci. 2022 Jan 30;23(3):1615. doi: 10.3390/ijms23031615 (PMC8835889; doi:10.3390/ijms23031615)
Supplement: Supplementary file 1 [file ijms-23-01615-s001.zip]

Archive with 1 entries (1 files):
- ijms-1528552-supplementary.pdf
